# Supplementary material for: Nodal patterning without Lefty inhibitory feedback is functional but fragile
Source: eLife. 2017 Dec 7;6:e28785. doi: 10.7554/eLife.28785 (PMC5720593; doi:10.7554/eLife.28785)
Supplement: Source code 1. [file elife-28785-code1.zip]

Archive with 41 entries (32 files):
- Code Package for eLife20171129/
- Code Package for eLife20171129/.DS_Store
- __MACOSX/
- __MACOSX/Code Package for eLife20171129/
- __MACOSX/Code Package for eLife20171129/._.DS_Store
- Code Package for eLife20171129/Example Run/
- Code Package for eLife20171129/Example Run/.DS_Store
- __MACOSX/Code Package for eLife20171129/Example Run/
- __MACOSX/Code Package for eLife20171129/Example Run/._.DS_Store
- Code Package for eLife20171129/Example Run/ExampleRun.m
- __MACOSX/Code Package for eLife20171129/Example Run/._ExampleRun.m
- Code Package for eLife20171129/Example Run/pSmad2_lft_50_1.tif
- __MACOSX/Code Package for eLife20171129/Example Run/._pSmad2_lft_50_1.tif
- Code Package for eLife20171129/Example Run/Sytox_lft_50_1.tif
- __MACOSX/Code Package for eLife20171129/Example Run/._Sytox_lft_50_1.tif
- Code Package for eLife20171129/SegmentationFunctions/
- Code Package for eLife20171129/SegmentationFunctions/correctIFSeg_vn2.m
- __MACOSX/Code Package for eLife20171129/SegmentationFunctions/
- __MACOSX/Code Package for eLife20171129/SegmentationFunctions/._correctIFSeg_vn2.m
- Code Package for eLife20171129/SegmentationFunctions/defineMarginalPoints_vn1.m
- __MACOSX/Code Package for eLife20171129/SegmentationFunctions/._defineMarginalPoints_vn1.m
- Code Package for eLife20171129/SegmentationFunctions/defineMarginalPointsShield_vn1.m
- __MACOSX/Code Package for eLife20171129/SegmentationFunctions/._defineMarginalPointsShield_vn1.m
- Code Package for eLife20171129/SegmentationFunctions/extractFluorDat_vn2.m
- __MACOSX/Code Package for eLife20171129/SegmentationFunctions/._extractFluorDat_vn2.m
- Code Package for eLife20171129/SegmentationFunctions/peruse3DSeg_vn1.m
- __MACOSX/Code Package for eLife20171129/SegmentationFunctions/._peruse3DSeg_vn1.m
- Code Package for eLife20171129/SegmentationFunctions/projectNucleiCoords_vn3.m
- __MACOSX/Code Package for eLife20171129/SegmentationFunctions/._projectNucleiCoords_vn3.m
- Code Package for eLife20171129/SegmentationFunctions/segmentNucleiStack2D_vn20160725.m
- __MACOSX/Code Package for eLife20171129/SegmentationFunctions/._segmentNucleiStack2D_vn20160725.m
- Code Package for eLife20171129/SupportingFunctions/
- Code Package for eLife20171129/SupportingFunctions/adaptivethreshold.m
- __MACOSX/Code Package for eLife20171129/SupportingFunctions/
- __MACOSX/Code Package for eLife20171129/SupportingFunctions/._adaptivethreshold.m
- Code Package for eLife20171129/SupportingFunctions/distance2curve.m
- __MACOSX/Code Package for eLife20171129/SupportingFunctions/._distance2curve.m
- Code Package for eLife20171129/SupportingFunctions/license_adaptivethreshold.txt
- __MACOSX/Code Package for eLife20171129/SupportingFunctions/._license_adaptivethreshold.txt
- Code Package for eLife20171129/SupportingFunctions/license_distance2curve.txt
- __MACOSX/Code Package for eLife20171129/SupportingFunctions/._license_distance2curve.txt
