# Supplementary material for: Nodal patterning without Lefty inhibitory feedback is functional but fragile
Source: eLife. 2017 Dec 7;6:e28785. doi: 10.7554/eLife.28785 (PMC5720593; doi:10.7554/eLife.28785)
Supplement: Source code 1. [file elife-28785-code1.zip › Code Package for eLife20171129/Example Run/ExampleRun.m]

%% This script will take the user through an example run of the segmentation process. 
%A representative image slice is included. 
addpath('../SegmentationFunctions') 
addpath('../SupportingFunctions'); 


%% The first step is to identify nuclei based on the Sytox green channel. 

%The user will be prompted to specify the horizontal to rotate the image.
%This is done by clicking on the left and right marginal points,
%in that order. 
[out merge] = segmentNucleiStack2D_vn20160725('Sytox_lft_50_1.tif',[29,39],1);

%For the paper, this segmentation was manually inspected and corrected to
%remove spurious objects, split merged objects. For simplicity, this script
%will just illustrate the remainder of the analysis pipeline. 

%% OPTIONAL: In the paper, the above was used as a rough starting point for the segmentation. 
%To improve accuracy, we manually curated the segmentation boundaries using
%the following script. 

curatedLabel = correctIFSeg_vn2(out); 
out.segLabel = curatedLabel; 

%% Extract fluorescence intensities from the Sytox Green and Alexa647 channels. 

nucDat = extractFluorDat_vn2(out.segLabel,out.zBounds,'Sytox_lft_50_1.tif','Sytox',out.rotAng);
nucDat = extractFluorDat_vn2(out.segLabel,out.zBounds,'pSmad2_lft_50_1.tif','pSmad',out.rotAng,nucDat);

%% Next, project the nuclei coordinates onto the central embryo contour. This is used 
%to calculate the distance of each segmented object from the closest
%margin. 
nucDat = projectNucleiCoords_vn3(nucDat,out,0);

%% Example Figure 1. Here, we'll scatter the nuclei positions in space with the 
%average pSmad2 intensity depicted in the color scale. 

cens = vertcat(nucDat(:).Centroid); 
pSmad = vertcat(nucDat(:).meanpSmad); 
cenX = cens(:,1); 
cenY = cens(:,2); 

%handle the colors: 
cMap = jet(101); 
colorVals = (pSmad - min(pSmad))/max(pSmad); 
colorVals = floor(100*colorVals)+1; 
ptColors = cMap(colorVals,:); 

figure('Color','w'); 
scatter(cenX,abs(cenY-max(cenY)),5,ptColors); 
xlabel('X Centroid Coordinate','FontSize',14); 
ylabel('Y Centroid Coordinate','FontSize',14); 
title('Lefty double mutant embryo pSmad2 quantification','FontSize',14); 

%% Example Figure 2: Here, we'll scatter the nuclei positions in space with 
%the distance from the margin (after projection to the central embryo
%contour) depicted in the color scale. 

cens = vertcat(nucDat(:).Centroid); 
cenX = cens(:,1); 
cenY = cens(:,2); 

centDist = vertcat(nucDat(:).dMargin); 

%handle the colors: 
cMap = jet(101); 
colorVals = (centDist - min(centDist))/max(centDist); 
colorVals = floor(100*colorVals)+1; 
ptColors = cMap(colorVals,:); 

figure('Color','w'); 
scatter(cenX,abs(cenY-max(cenY)),5,ptColors); 
xlabel('X Centroid Coordinate','FontSize',14); 
ylabel('Y Centroid Coordinate','FontSize',14); 
title('Lefty double mutant embryo: nuclear distance from margin','FontSize',14); 
