# Supplementary material for: Nodal patterning without Lefty inhibitory feedback is functional but fragile
Source: eLife. 2017 Dec 7;6:e28785. doi: 10.7554/eLife.28785 (PMC5720593; doi:10.7554/eLife.28785)
Supplement: Source code 1. [file elife-28785-code1.zip › Code Package for eLife20171129/SegmentationFunctions/correctIFSeg_vn2.m]

function out = correctIFSeg_vn2(segDat,varargin)

%==========================================================================
%FUNCTION OUT = CORRECTIFSEG_VN2(SEGDAT,varargin)
%
%PURPOSE: To allow for manualinspection and correction of the output of
%segmentNucleiStack2D_vn20160725.m. The user will be able to 
%
%INPUTS: segDat: the segmentation output of
%        segmentNucleiStack2D_vn20160725.m
%
%        optional argument: a string specifying the pathname of an image stack
%    This is used in the event that we want to correct the segmentation
%    based on another channel (e.g. pSmad2 to aid in removing YSL nuclei
%    from the segmentation). It will assume a .tiff stack and read in the
%    frames specififed in segDat.zBounds. 
%
%OUTPUTS: out: a new segmentation label matrix that has the same dimensions
%as labMat that reflects the user-implemented changes. 
%
%NOTES: the following controls are used: 
% left click (on object): edit object segmentation manually. This will open a new image
% window in which the user clicks around the boundaries of the object. A
% double click ends the process. 
%
%left click (outside of any object): manually segment new object. This will 
%open a new image window in which the user clicks around the boundaries of 
%the object. A double click ends the process. 
%
%
% control click : remove object from segmentation. 
%
% q: output edited segmentation and quit 
%
%right arrow: proceed to next slice of stack 
%
%left arrow: go back to previous slice in stack. 
%==========================================================================

%First, unpack the necessary components of the input for convenience 
labMat = segDat.segLabel; 
rotAng = segDat.rotAng; 
zDat = segDat.zBounds; 
flipFlag = segDat.flipFlag; 


if(isempty(varargin)) %by default, we check the segmentation based on the image in segDat.
datIm = segDat.segImageStack; 

else %if we've specified another image to use to check the segmentation, load that in here. 
    
    fName = varargin{1}; 
    
    counter = 1;
    for i=zDat
        %In this loop, we'll load in the images, apply and apply the chosen
        %rotation.
        
        datIm(:,:,counter) = imrotate(imread(fName,i),rotAng,'nearest');
        
        if(flipFlag)
            datIm(:,:,counter) = fliplr(datIm(:,:,counter));
        end
        counter = counter+1;
    end
    
end
dims = size(datIm); 
%--------------------------------------------------------------------------

done = 0;
uFlag = 1;
sliceInd = 1;

%First, we're going to define a bounding box for the embryo. We'll use this
%to display a magnified subimage for inspection. 
bigBox = regionprops(imdilate(sum(labMat > 0,3),strel('disk',40)),'BoundingBox'); 
bigBox = bigBox(1).BoundingBox; 

while(~done) %we'll loop over this code block until the user specifies that we're finished by pressing 'q'. 
    
    if(uFlag) %if we've toggled this flag, it means that the segmentation has been edited and 
              %we have to remake the segmentation merge images.
        mergeIm = updateSegMerge(labMat,datIm);
        uFlag = 0;
    end
    
    [leftBound,topBound,subIm] = refreshMerge(mergeIm,dims,bigBox,sliceInd,datIm); 
 
    [xClick, yClick, W]=ginput(1); %solicit user input. 
    
    %now adjust xClick and yClick for the fact that we were looking at a
    %sub-image. 
    xClick = xClick + leftBound; 
    yClick = yClick + topBound; 
    
    type = get(gcf,'SelectionType'); %so we can recongize a 'control-click'. 
    
    
    props = regionprops(labMat(:,:,sliceInd),'BoundingBox');

    if(W==1 || W==2 || W==3) %i.e. if there's a mouse click
        
        
        if(W==1 && strcmp(type,'normal')) %if we left-click on an object, we'll manually edit its segmentation mask with roipoly.
            
            obj2Edit = labMat(floor(yClick),floor(xClick),sliceInd);
            
            if(obj2Edit ~=0) %i.e. if we clicked on a cell, we'll edit its segmentation mask. 
                box = props(obj2Edit).BoundingBox;
                
                %show a sub-image so it's clear which nucleus needs to be
                %re-segmented. 
                subIm2 = datIm(floor(box(2))-10:floor(box(2))+10+floor(box(4))...
                    ,floor(box(1))-10:floor(box(1))+10+floor(box(3)),sliceInd);
                
                h=figure; 
                imshow(subIm2,[],'InitialMagnification',800);
                BW = roipoly; %define the new mask manually.
                close(h);
                
                %remove the original object.
                inds = find(labMat(:,:,sliceInd) == obj2Edit);
                [row col] = ind2sub(size(labMat(:,:,sliceInd)),inds);
                inds =sub2ind(size(labMat),row, col, sliceInd*ones(size(row))); %transfer these into indices for the 3D matrix
                labMat(inds) =  0;
                
                %... and now replace it with the new segmentation result
                %(contained in BW)
                tempMask = 0*labMat(:,:,sliceInd);
                tempMask(floor(box(2))-10:floor(box(2))+10+floor(box(4))...
                    ,floor(box(1))-10:floor(box(1))+10+floor(box(3))) = obj2Edit*BW;
                
                labMat(:,:,sliceInd) = labMat(:,:,sliceInd) + tempMask;
                
                
            else%if we didn't click on a cell, just magnify the local area for
                %manual segmentation.
                obj2Edit = max(labMat(:)) + 1; %this object will go by the next object number in line.
                
                subIm2 = datIm(yClick-10:yClick+10,xClick-10:xClick+10,sliceInd);
                h = figure; 
                imshow(subIm2,[],'InitialMagnification',800);
                BW = roipoly; %define the new mask manually.
                close(h);
                
                %next we insert the new object. Make sure to only add pixels
                %that aren't already occupied by other objects.
                tempMask = 0*labMat(:,:,sliceInd);
                tempMask(yClick-10:yClick+10,xClick-10:xClick+10) = BW;
                inds1 = find(tempMask);
                
                temp = labMat(:,:,sliceInd);
                inds2 = find(temp);
                
                inds1 = setdiff(inds1,inds2);
                temp(inds1) = obj2Edit;
                labMat(:,:,sliceInd) = temp;
                
            end
            
            uFlag = 1; %We edited the segmentation, so we need to update the segmentation merge image.
            
        elseif(W == 3 && strcmp(type,'alt')) % if we get a ctrl-click, we'll eliminate the object.
            
            obj2Edit = labMat(round(yClick),round(xClick),sliceInd);
            inds = find(labMat(:,:,sliceInd) == obj2Edit);
            [row col] = ind2sub(size(labMat(:,:,sliceInd)),inds);
            inds =sub2ind(size(labMat),row, col, sliceInd*ones(size(row))); %transfer these into indices for the 3D matrix
            labMat(inds) =  0;
            
            uFlag = 1; %We edited the segmentation, so we need to update the segmentation merge image.
            
        end
        
        
    else %button press
        cc = get(gcf,'CurrentCharacter');
        
        switch W
            
            case 29 %Right arrow moves up a frame
                if( sliceInd < size(labMat,3))
                   
                    sliceInd = sliceInd + 1;
                else
                    display('Already at the upper Z-limit');
                end
                
            case 28 %left arrow moves down a frame
                if(sliceInd > 1)
                    sliceInd = sliceInd -1;
                else
                    display('Already at the lower Z-limit');
                end
                
            case 'q' %quit the script, output the current result.
                
                done = 1;
                out = labMat;
                close all; 
 
            otherwise
                    display('Command not recognized');
        end
        
        end
        
    end
    
    
end

%==========================================================================
function out = updateSegMerge(L,I)
%This function takes a label matrix (L) and an image stack (I) and
%superimposes the segmented object boundaries from L onto the image. This
%generates the image that is presented to the user throughout the
%correction process. 

mergeRes = [];

for i=1:size(I,3)
    
    %first convert the image to RGB so that we can display the boundaries in red.
    currIm = mat2gray(I(:,:,i));     
    currIm = medfilt2(currIm,[3,3]); 
    currIm = imadjust(I(:,:,i),stretchlim(I(:,:,i),[0.001,0.999])); 
    
    temp = zeros([size(I,1),size(I,2),3]);
    temp(:,:,1) = currIm;
    temp(:,:,2) = currIm;
    temp(:,:,3) = currIm;
    
    temp = temp/max(temp(:)); 
    
    %Now we have to superimpose the object boundaries.
    
    B = bwboundaries(L(:,:,i) > 0);
    bPix = vertcat(B{:});
    bInd = sub2ind(size(currIm),bPix(:,1),bPix(:,2));
    temp2 = temp(:,:,1);
    temp2(bInd) = 1;
    temp(:,:,1) = temp2; %we'll plot the boundaries in red.
    
    mergeRes(:,:,:,i) = temp;
end

out = mergeRes;

end

%==========================================================================
function [leftBound,topBound,subIm] = refreshMerge(mergeIm,dims,bigBox,sliceInd,datIm)
%This function redisplays the merged segmentation image. This is a little
%more complicated than just closing and opening a new figure, but 
%it's faster. 


if(~ishandle(1)) %check to see if we already have an open figure. If not, we can just draw over it. 
figure('Color','w');
intrplot=datacursormode(gcf);
set(intrplot,'SnapToDataVertex','off','Enable','on');
set(gcf,'position',[100,100,1200,1000]); 
hold on; 
end

topBound = ceil(bigBox(2))-10;
botBound = ceil(bigBox(2))+10+ceil(bigBox(4));
leftBound = ceil(bigBox(1))-10;
rightBound = ceil(bigBox(1))+10+ceil(bigBox(3));

if(topBound < 1)
    topBound = 1;
end

if(botBound > dims(1))
    botBound = dims(1);
end

if(leftBound < 1)
    leftBound = 1;
end

if(rightBound > dims(2))
    rightBound = dims(2);
end

subIm = mergeIm(topBound:botBound,leftBound:rightBound,:,sliceInd);
size(subIm)
iptsetpref('ImshowBorder','tight');
imshow(subIm,[],'InitialMagnification','fit');
text(15,15,['Slice ', num2str(sliceInd),' of ',num2str(size(datIm,3))],'FontSize',14,'Color','w');
end
