# Supplementary material for: Nodal patterning without Lefty inhibitory feedback is functional but fragile
Source: eLife. 2017 Dec 7;6:e28785. doi: 10.7554/eLife.28785 (PMC5720593; doi:10.7554/eLife.28785)
Supplement: Source code 1. [file elife-28785-code1.zip › Code Package for eLife20171129/SegmentationFunctions/defineMarginalPoints_vn1.m]

function out = defineMarginalPoints_vn1(cX,cY)

%==========================================================================
%FUNCTION OUT = DEFINEMARGINALPOINTS_VN1(CX,CY)
%
%PURPOSE: I've been manually defining the start and end-points for
%calculation of the embryo's central contour. This has proven to be quite
%unreliable, so I'm automating and codifying the process here. Given a set
%of nuclear coordinates (cX and cY) this function defines an embryo outline and
%finds the margin (i.e. central contour start/end points) as the positions
%of maximum curvature. This will be used in projectNucleiCoords_vn3.m 
%
%INPUTS: cX: x coordinates of nuclei centroids
%        cY: y coordinates of nuclei centroids 
%
%OUTPUTS: out: a struct with four fields corresponding to the x and y
%coordinates of the left and right margin boundaries
%==========================================================================


%the first task is to pull out the boundary pixels and make a smooth hull
%of the object. 

k = boundary(cX,cY); 
xBound = circshift(cX(k),20); %the circular shift is just to ensure that the margin isn't where the  
yBound = circshift(cY(k),20); %smoothing starts to work-- can get weird edge effects. 

xSmooth = sgolayfilt(xBound,3,21); 
ySmooth = sgolayfilt(yBound,3,21); 

xSmooth(end+1) = xSmooth(1); 
ySmooth(end+1) = ySmooth(1); 

%ok, now we've got a closed contour of points. We're going to define the
%margin (i.e. starting points for calculation of the central embryo
%contour)as the spots where we have maximum curvature. 
dx  = gradient(xSmooth);
ddx = gradient(dx);
dy  = gradient(ySmooth);
ddy = gradient(dy);
num   = dx .* ddy - ddx .* dy;
denom = dx .* dx + dy .* dy;
denom = sqrt(denom);
denom = denom .* denom .* denom;
curvature = num ./ denom;
curvature(denom < 0) = NaN; 

%Note: we often get strange edge effects around the beginning/end of the
%embryo outline. Taking a sliding median smooths these out, reveals the
%margins more clearly. 
curvature = medfilt1(curvature,5); 


%Now, we're looking for two local maxima in the curvature, as we have two
%ends to the margin. 
[pks locs] = findpeaks(curvature); 
%to ensure that we get both sides, we'll take the highest peak on the left
%side (i.e. x < embryo midpoint) and the highest peak on the right side

midX = median(cX); %approximate midpoint of the embryo. 

leftInds = find(xSmooth <= midX); 
rightInds = find(xSmooth > midX); 

cLeft = curvature; 
cRight = curvature; 
cLeft(rightInds) = 0; 
cRight(leftInds) = 0; 

[c maxLeft] = max(cLeft); 
[c maxRight] = max(cRight); 

out.leftX = xSmooth(maxLeft); 
out.leftY = ySmooth(maxLeft); 
out.rightX = xSmooth(maxRight); 
out.rightY = ySmooth(maxRight); 
