# Supplementary material for: Nodal patterning without Lefty inhibitory feedback is functional but fragile
Source: eLife. 2017 Dec 7;6:e28785. doi: 10.7554/eLife.28785 (PMC5720593; doi:10.7554/eLife.28785)
Supplement: Source code 1. [file elife-28785-code1.zip › Code Package for eLife20171129/SegmentationFunctions/defineMarginalPointsShield_vn1.m]

function out = defineMarginalPointsShield_vn1(embMask,init1,init2)

%==========================================================================
%FUNCTION OUT = DEFINEMARGINALPOINTSSHIELD_VN1(EMBMASK,INIT1,INIT2)
%
%PURPOSE: I've been manually defining the start and end-points for
%calculation of the embryo's central contour. This has proven to be quite
%unreliable, so I'm automating and codifying the process here. This was already done 
%for dome/50% epiboly stages in defineMarginalPoints_vn1.m. Here, I'll modify 
%the process to work with an embryo axis that 'folds in' on itself (i.e. in 
%shield stage. This will be used in projectNucleiCoords_vn3.m. The idea
%will be to define the contour from a mask of the embryo with
%epiblast/hypoblast boundaries delimited (by setting the boundary pixels to
%0), then to find points of maximum curvature close to two points seeded by
%the user (init1 and init2). 
%
%INPUTS: init1: the row and column indices of the left margin 'guess'
%        init1: the row and column indices of the right margin 'guess'
%
%OUTPUTS: out: a struct with four fields corresponding to the x and y
%coordinates of the left and right margin boundaries
%==========================================================================

%the first task is to identify a smooth hull for the object that includes
%the epiblast/hypoblast boundary. Prior to passing the argument to this
%function, this boundary will have been specified by inserting zeros into
%the smooth hull encompassing the entire embryo. We'll dilate this
%boundary (by eroding), find the object boundary pixels and make a
%smoothened version of this boundary. 

SE = strel('disk',2); 
mask2 = imerode(embMask,SE); 

bPix = bwboundaries(mask2); 
cX = bPix{1}(:,2); 
cY = bPix{1}(:,1); 
curvature = defineCurvature_vn1(cX,cY,35); 

%Now, we're looking for two local maxima in the curvature, as we have two
%ends to the margin. 
[locs] = peakfinder(curvature); 

%next, we have to find the positions of each peak in actual x-y space 
%rather than the arbitrary coordinate along the bounary, as we're working
%with now. 

xLocs = cX(locs); 
yLocs = cY(locs); 

%ok: finally, we want to calculate the distance (measured along the embryo
%boundary) between our seed points and the curvature maxima. 

%Find the distance from the starting points to each point on the embryo
%boundary. 
dL = ((cX - init1(2)).^2 + (cY - init1(1)).^2).^0.5; 
dR = ((cX - init2(2)).^2 + (cY - init2(1)).^2).^0.5; 

lInd = find(dL == min(dL)); 
rInd = find(dR == min(dR)); 

%Now find the distance between these starting points-- along the embryo
%boundary-- and the curvature maxima. 

dL = []; 
dR = []; 
for i=1:length(locs)
    
    directDist = abs(lInd - locs(i)); 
    circDist = length(cX)-max([lInd,locs(i)]) + min([lInd,locs(i)]); 
    dL(i) = min([directDist,circDist]); 
    
    directDist = abs(rInd - locs(i)); 
    circDist = length(cX)-max([rInd,locs(i)]) + min([rInd,locs(i)]); 
    dR(i) = min([directDist,circDist]); 
    
end

winL = find(dL == min(dL)); 
winR = find(dR == min(dR)); 

out.cX = [xLocs(winL),xLocs(winR)]; 
out.cY = [yLocs(winL),yLocs(winR)]; 

out.leftX = xLocs(winL); 
out.leftY = yLocs(winL); 
out.rightX = xLocs(winR); 
out.rightY = yLocs(winR); 


end
