# Supplementary material for: Nodal patterning without Lefty inhibitory feedback is functional but fragile
Source: eLife. 2017 Dec 7;6:e28785. doi: 10.7554/eLife.28785 (PMC5720593; doi:10.7554/eLife.28785)
Supplement: Source code 1. [file elife-28785-code1.zip › Code Package for eLife20171129/SegmentationFunctions/extractFluorDat_vn2.m]

function out = extractFluorDat_vn2(labMat,zDat,fName,fluorName,rotAng,varargin)

%==========================================================================
%FUNCTION OUT =
%EXTRACTFLUORDAT_VN2(LABMAT,ZDAT,FNAME,FLUORNAME,ROTANG,VARARGIN)
%
%PURPOSE:To use a segmentation result (labMat) to extract fluorescence
%information from the underlying image. This function implements the
%process in two dimensions. That is, each object exists only within on
%Z-slice. NOTE: Each run of the function only handles one channel. For N
%channels, run the script N times, passing the output of the previous run
%as the optional argument (more below on this). 
%
%INPUTS: labMat: a label matrix containing the segmentation. This is
%generated by segmentNucleiStack2D_vn20160725.m. 
%
%zDat: a list of the indicies (within the full image stack) that were
%segmented. This is also contained in the output of
%segmentNucleiStack2D_vn20160275. 
%
%fName: a path pointing to the image from which we're extracting
%fluorescence information. 
%
%fluorName: a string specifying the name of the fluorescence channel being
%quantified. This string will be incorporated into the field names of the
%output struct. 
%
%rotAng: the angle used to rotate the image stack before segmentation. This
%is also logged in the output of segmentNucleiStack2D_vn20160725.m. 
%
%varargin: optional argument. This is used when more than one channel needs
%to be quantified. If this not the first channel to be quantified, the
%output struct resulting from quantifications of the other channels is
%passed as an optional argument. The contents of this struct are just
%copied into the output with information from the new channel appended. 
%
%OUTPUTS: out: A struct containing the segmentation data. Each entry
%corresponds to a segmented object and contains fields for quantification.
%The current data gathered are: (1) object area (2) list of object pixel
%indices (3) centroid coordinates (4) object eccentricity (5) average
%fluroescence intensity (6) total fluorescence intensity, that is, sum of
%pixel intensities (7) peak fluorescence intensity, defined as the mean of
%the brightest 10% of pixels within the segmented boundary. 
%==========================================================================

%relabel the matrix to ensure that we don't have any duplicated numbers. 
labMat = bwlabeln(labMat,4);

datIm = [];
if(isempty(rotAng)) %apply the rotation if it was originally specified in the segmentation 
    for i=zDat%otherwise, we have a mismatch between the segmentation and the data image. 
        
        datIm(:,:,i) = imread(fName,i);
        
    end
    
else %if we specified a rotation angle for the embryo, apply it to both the image we're loading in. 
    counter = 1; 
    for i=zDat
        datIm(:,:,counter) = imrotate(imread(fName,i),rotAng,'nearest');
        counter = counter+1; 
    end
end

if(isempty(varargin)) %If this is the first run of the script, initialize the output struct. 
props = regionprops(labMat,'Area','PixelIdxList','Centroid','Eccentricity'); 
fNames = fields(props); 

%initialize the output struct. 
for i=1:length(fNames) 
   
    out(1).(fNames{i}) = []; 
    
end
%Run through all of the objects in thes egmentation
for i=1:length(props)

    for j=1:length(fNames) %handle each data field
    
        if(strcmp(fNames{j},'PixelIdxList')) %when we hit the pixel list, compile all of the fluorescence information. 
           
           
            pixVals = datIm([props(i).PixelIdxList]); 
            
            pixVals = sort(pixVals,'descend'); 
            out(i).(['mean',fluorName]) = mean(pixVals); 
            out(i).(['tot',fluorName]) = sum(pixVals); 
            
            %we define the peak intensity as the mean of the top 10% of
            %pixels. 
            out(i).(['peak',fluorName]) = mean(pixVals(1:floor(0.1*length(pixVals))));  
            out(i).PixelIdxList = props(i).PixelIdxList; 
            
        else
            out(i).(fNames{j}) = props(i).(fNames{j}); 
        end
        
    end  
end

else 
    out = varargin{1}; % if we supply a pre-existing segmentation struct, just 
                        % append the new fluorescence information. All of
                        % the other information won't change with channel
                        % (e.g. object area). 
    
    for i=1:length(out)     
        pixVals = datIm(out(i).PixelIdxList); 
        out(i).(['mean',fluorName]) = mean(pixVals); 
            out(i).(['tot',fluorName]) = sum(pixVals); 
            
            %we define the peak intensity as the mean of the top 10% of
            %pixels. 
            out(i).(['peak',fluorName]) = mean(pixVals(1:floor(0.1*length(pixVals)))); 
    end
end
