# Supplementary material for: Nodal patterning without Lefty inhibitory feedback is functional but fragile
Source: eLife. 2017 Dec 7;6:e28785. doi: 10.7554/eLife.28785 (PMC5720593; doi:10.7554/eLife.28785)
Supplement: Source code 1. [file elife-28785-code1.zip › Code Package for eLife20171129/SegmentationFunctions/peruse3DSeg_vn1.m]

function out = peruse3DSeg_vn1(I,L)

%==========================================================================
%FUNCTION OUT = PERUSE3DSEG_VN1(I,L,VARARGIN)
%
%PURPOSE: To provide an interface for manual inspection (but not
%modification) of the segmentation results of
%segmentNucleiStack_vn20160725.m). The interface will display a reference
%image (I) and superimpose the boundaries of segmented objects. I is expected to be 
%3-dimensional, with the third dimension separating different Z slices. 
%
%INPUTS: L: a label matrix. This specifies the segmentation information. 
%
%        I: the reference image. Usually, this is the image that was
%        segmented. 
%
%
%OUTPUTS: out: a 3-channel image with the references image information
%displayed in grayscale, and segmentation boundaries added in red.
%==========================================================================


%first, we compile the movie and segmentation in a usable way.
mergeRes = [];

for i=1:size(I,3)
    
    %first convert the image to RGB.
    %Note: there's an issue with scaling here: we want to be able to
    %accomodate images of different brightnesses. I solve that here by
    %normalizing the image to a measure of the overall intensity of pixels
    %within foreground (i.e. things bright enough to be objects). 
    
    currIm = I(:,:,i); 
    inds = find(currIm > 0.5*max(currIm(:))); 
    nFact = median(currIm(inds));
    
    currIm = currIm/nFact;
    temp = zeros([size(I,1),size(I,2),3]);
    temp(:,:,1) = currIm;
    temp(:,:,2) = currIm;
    temp(:,:,3) = currIm;
    
    %now we have an RGB image matching our grayscale image. Next, we have to
    %superimpose the object boundaries.
    
    B = bwboundaries(L(:,:,i) > 0);
    bPix = vertcat(B{:});
    bInd = sub2ind(size(currIm),bPix(:,1),bPix(:,2));
    temp2 = temp(:,:,1);
    temp2(bInd) = 1;
    temp(:,:,1) = temp2; %we'll plot the boundaries in red.
    
    mergeRes(:,:,:,i) = temp;
end

out = mergeRes; %this is the reference image with superimposed object boundaries. 
implay(out);
