# Supplementary material for: Nodal patterning without Lefty inhibitory feedback is functional but fragile
Source: eLife. 2017 Dec 7;6:e28785. doi: 10.7554/eLife.28785 (PMC5720593; doi:10.7554/eLife.28785)
Supplement: Source code 1. [file elife-28785-code1.zip › Code Package for eLife20171129/SegmentationFunctions/projectNucleiCoords_vn3.m]

function [out backX backY epiDist] = projectNucleiCoords_vn3(pDat,segDat,sFlag) 

%==========================================================================
%FUNCTION OUT = PROJECTNUCLEICOORDS_VN3(PDAT,SEGDAT,SFLAG)
%
%PURPOSE: (1) to define a central contour for a stack of images comprising
%the central region of a laterally-mounted embryo (i.e. a u-shaped
%contour). (2) To project segmented nuclei onto this contour to measure
%distance from the embryonic margin. 

%INPUTS: pDat: the nuclei data struct (output of
%extractFluorDat_vn2.m)
%
%       segDat: The image segmentation data struct (output of
%       segmentNucleiStack2D_vn20160725.m)
%
%       backX: the x coordinates of each object centroid after projection
%       onto the central embryo contour. 
%
%       backY: the Y coordinates of each object centroid after projection
%       onto the central embryo contour. 
%
%       sFlag: 1 or 0, specifies whether we're dealing with a shield stage
%       embryo (in which case additional user input is required to define a
%       contour that follows the epiblast/hypoblast boundary).
%
%OUTPUTS: an updated pDat struct, this time with the distance from the
%nearest embryonic margin (dMargin) and coordinates of the nearest point on
%the embryo contour for the nucleus (projX, projY) added. 
%==========================================================================

%The first task is to define the embryo 'outline' and to turn this into a
%mask for the entire object. We'll use this to construct distance
%transforms and, ultimately, the central embryo contour. The strategy is to 
%definine the polynomial boundary region (using boundary),smooth the 
%results, and filling in. 

cens = vertcat(pDat(:).Centroid); 
cX = cens(:,1); 
cY = cens(:,2); 
k = boundary(cX,cY); 
xBound = circshift(cX(k),20); %the circular shift is just to ensure that the margin isn't where the  
yBound = circshift(cY(k),20); %smoothing starts to work-- can get weird edge effects. 

%smooth the series of x and y coordinates with a savitsky-golay filter. 
xSmooth = sgolayfilt(xBound,3,21); 
ySmooth = sgolayfilt(yBound,3,21); 

xSmooth(end+1) = xSmooth(1); 
ySmooth(end+1) = ySmooth(1); 

dims = size(segDat.segLabel); 
projLab = poly2mask(xSmooth,ySmooth,dims(1),dims(2)); %this is our embryo mask. 

%Now, we define the central contour of the embryo. Non-shield stage embryo
%case first. 
if(~sFlag)

cens = vertcat(pDat(:).Centroid);   

%In order to define the central contour, we need to know its endpoints (i.e. 
%where the margins are).This function defines them as the points of maximum 
%curvature of the outline of the embryo. 

margPts = defineMarginalPoints_vn1(cens(:,1),cens(:,2)); 

pts(1,1) = margPts.leftX; 
pts(1,2) = margPts.leftY; 
pts(2,1) = margPts.rightX; 
pts(2,2) = margPts.rightY; 

%To get the central contour, we'll start at the left margin and step along
%the maximum of the distance transform of the embryo mask until we reach
%the right margin. 

dT = bwdist(~projLab); 

[backX backY] = initBackbone(dT,pts); %this gives us the first pass at our contour. Details of algorithm in the function. 

else %Next, the shield stage case. 
    
    %first, prompt the user define the boundaries between epiblast and hypoblast. 
    %Do this by specifying a piecewise linear contour with improfile. 
    figure('Color','w');
    hold on;
    imshow(sum(segDat.segImageStack,3),[]);
    [cx1 cy1 c] = improfile(); 
    close all; 
    %and the second boundary 
    figure('Color','w'); 
    hold on 
    imshow(sum(segDat.segImageStack,3),[]);
    [cx2 cy2 c] = improfile(); 
    close all; 
    
    %Next, 'black-out' these profiles from the object mask 
    cX = [cx1',cx2']; 
    cY = [cy1',cy2']; 
    inds = sub2ind(size(projLab),round(cY),round(cX)); 
    projLab(inds) = 0;
    
    %finally, get the user-specified seeds for finding the ends of the profile. 
    %finding the endpoints is still difficult for this case. We use the
    %user-specified points as a first guess, and they're refined below. 
    
    figure('Color','w');
    imshow(sum(segDat.segImageStack,3),[]);
    hold on;
    plot(cx1,cy1,'y');
    plot(cx2,cy2,'y');
    
    [x,y] = ginput(2);%Get the endpoints. 
    close all;
    seeds = [x,y];
    seeds = sortrows(seeds,1);
    
    %Ok, now we define our central contour starting and ending points using
    %the seeded points as starting guesses. 
    margPts = defineMarginalPointsShield_vn1(projLab,[seeds(1,2),seeds(1,1)...
        ],[seeds(2,2),seeds(2,1)]); 
    
    pts(1,1) = margPts.leftX; 
    pts(1,2) = margPts.leftY;
    pts(2,1) = margPts.rightX;
    pts(2,2) = margPts.rightY;
    
    dT = bwdist(~projLab); 
    
    [backX backY] = initBackbone_Shield(dT,pts);

%ok: now we have the backbone. If it's a shield embryo, we also want to
%be able to mark where the epiblast/hypoblast boundary occurs. This will
%again be at the point of maximum curvature (though, this time in the
%embryo contour rather than the embryo outline). 

curvature = defineCurvature_vn1(backX',backY',3); 
[C epiBound] = max(curvature); 

    
end

%--------------------------------------------------------------------------
%Next, find the cumulative distance along the profile for each point in
%backX and backY We do ths by calculating the euclidian distance between
%successive pairs of point and takign a cumulative sum. 

cDist = zeros(size(backX)); 
for i=2:length(backX) 
    x2 = backX(i); 
    x1 = backX(i-1); 
    y2 = backY(i); 
    y1 = backY(i-1); 
    cDist(i) = cDist(i-1) + sqrt((x2-x1)^2 + (y2-y1)^2);     
end


%--------------------------------------------------------------------------
%Finally, project of each of the nuclear centroids onto the
%derived backbone. 

cens = vertcat(pDat(:).Centroid);
[xy, distance, t_a] = distance2curve([backX',backY'],[cens(:,1),cens(:,2)],'linear');

%--------------------------------------------------------------------------
%Ok: now t_a is the thing that we're interested in-- it's the fractional
%arc length along the curve. we can use this to  impute (from the
%cumulative distance compiled above) the distance from the margin

out = pDat; 
for i=1:length(cens(:,1)) 
    %we're just going to report the distance from the closest margin. If
    %t_a < 0.5, we're ont he 'left side' of the embryo, and report that
    %distance. 
    
    %if t_a > 0.5, the nucleus is on the other side and we report the
    %distance from the 'right' margin. 
    
    if(t_a(i) <= 0.5)
        out(i).dMargin = t_a(i)*cDist(end); % this is the distance along the margin
        out(i).projX = xy(i,1); %this is x coordinate of the backbone point the nucleus projects to. 
        out(i).projY = xy(i,2); %this is Y coordinate of the backbone point the nucleus projects to.
        out(i).L = 1;
        out(i).R = 0; 
    else
        out(i).dMargin = (1-t_a(i))*cDist(end); 
        out(i).projX = xy(i,1); 
        out(i).projY = xy(i,2); 
        out(i).L = 0; 
        out(i).R = 1; 
    end
end


%Finally, find the distance measurement for the epiblast/hypoblast boundary if we're
%looking at a shield-stage embryo. 
if(sFlag)
   
    rawDist = cDist(epiBound); 
    epiDist = (1-rawDist/cDist(end))*cDist(end); 
    
else
    
    epiDist = NaN; 
    
end
%--------------------------------------------------------------------------
%Show the final result for the central embryo contour. 
figure('Color','w'); 
imshow(sum(segDat.segImageStack,3),[]); 
hold on; 
cens = vertcat(pDat(:).Centroid); 
hold on;
% scatter(cens(:,1),cens(:,2)','.r'); 
hold on; 
plot(backX,backY,'-r','LineWidth',3); 


end


%+=========================================================================
function [backX backY] = initBackbone(dT,pts) 
% This routine derives first pass at the embryo contour of a 
%non-shield stage embryo. 
%INPUTS: dT: the distance transform of the embryo mask
%pts: the coordinates of the endpoints of the final contour (i.e. the
%margins). 

%OUTPUTS: backX: the x coordinates of the central contour pixels. 
%backY the y coordinates of the central contour pixels. 


%It turns out that a simple 'maximum-seeking' algorithm gets lost
%frequently. The strategy here is, starting from each point, we measure the
%intensity of the distance transform along a circular arc (spanning pi
%radians) centered on the direction the contour has been moving. The
%maximum on this arc is selected as the next point int he contour. 

backX = [pts(1,1)]; 
backY = [pts(1,2)]; 
backN = 0; 

done = 0; 
arcLength = 15; %we'll use a 15-pixel radius for the arc. 

tSweep = pi; 
orient = -pi/2; %we'll start with a vertical orientation. 
nSteps = 0; 

currX = pts(1,1); 
currY= pts(1,2); 

while(~done) 
    
    tMat = [orient-tSweep/2:0.01:orient+tSweep/2]; %these are the angles we want to explore. 
    rhoMat = ones(size(tMat))*arcLength; 
    [relX relY] = pol2cart(tMat,rhoMat); %convert these polar coordinates into cartesian. 
    
    xMat = currX + relX; %these are the pixels we'll query. 
    yMat = currY + relY; 
    
    inds = sub2ind(size(dT),round(yMat),round(xMat)); 
    dVals = dT(inds); 
    [C,I] = max(dVals); %the maximum value of the distance transform aong the arc is the winner. 
    
    backX(end+1) = xMat(I); 
    backY(end+1) = yMat(I); 
    
    
    %To make sure that we get a good output, we'll animate the process for
    %the user to watch. 
    imshow(dT,[]); 
    hold on; 
    scatter(xMat,yMat,'oy'); 
    scatter([pts(1,1),pts(2,1)],[pts(1,2),pts(2,2)]); 
    hold on; 
    plot(backX,backY,'-r','LineWidth',3); 
     pause(0.05); 
    
    orient = atan2(yMat(I) - currY,xMat(I) - currX); 
    currX = xMat(I); 
    currY = yMat(I); 
    
    %set the points considered here to zero to make sure we don't
    %backtrack. 
    dT(inds) = 0; 
    
    nSteps = nSteps + 1; 
        backN(end+1) = nSteps; 

    if(nSteps > 0) 
        tSweep = pi/2; 
    end
    
    
    %evaluate whether we're done by measuring the distance to the specified end point 
    eDist = sqrt((pts(2,1) - currX)^2 + (pts(2,2)-currY)^2);
    if( eDist < 15 ) %if we're within 15 pixels of the endpoint (i.e. one arc radius), declare victory!
    
       done = 1; 
       backX(end+1) = pts(2,1); 
       backY(end+1) = pts(2,2); 
       backN(end+1) = nSteps+1;

    end
end

%Smooth the curves before returning them. 
xSmooth = sgolayfilt(backX,3,25); 
ySmooth = sgolayfilt(backY,3,25); 
backX = xSmooth; 
backY = ySmooth; 


end

%==========================================================================
function [backX backY] = initBackbone_Shield(dT,pts) 

%This function derives the first guess at the embryo contour for a shield
%stage embryo. 
%
%INPUTS: dT: the distance transform of the embryo mask. 
%pts: the coordinates of the starting and ending points of the contour.
%Here, these are the end of the sheet of internalized cells. 


%The algorithm for getting the contour is essentially the same as for the
%50 % epiboly embryo. See initBackbone (function above) for the details of
%the algorithm. 

backX = [pts(1,1)]; 
backY = [pts(1,2)]; 
backN = 0; 
done = 0; 
arcLength = 5; 

tSweep = pi; 
orient = pi/2; %This time, we'll start with a downward orientation-- starting point is in the hypoblast. . 
nSteps = 0; 

currX = pts(1,1); 
currY= pts(1,2); 

while(~done) 
    
    tMat = [orient-tSweep/2:0.01:orient+tSweep/2]; 
    rhoMat = ones(size(tMat))*arcLength; 
    [relX relY] = pol2cart(tMat,rhoMat); 
    
    xMat = currX + relX; 
    yMat = currY + relY; 
    
    inds = sub2ind(size(dT),round(yMat),round(xMat)); 
    dVals = dT(inds); 
    [C,I] = max(dVals); 
    
    backX(end+1) = xMat(I); 
    backY(end+1) = yMat(I); 
    
 %show the progress of the calculation. 
    imshow(dT,[]); 
    hold on; 
    scatter(xMat,yMat,'oy'); 
    scatter(pts(:,1),pts(:,2),'oc'); 
    hold on; 
    plot(backX,backY,'-r','LineWidth',3); 
     pause(0.05); 
    
    orient = atan2(yMat(I) - currY,xMat(I) - currX); 
    currX = xMat(I); 
    currY = yMat(I); 
    
    %set the points considered here to zero to make sure we don't
    %backtrack. 
    dT(inds) = 0; 
    
    nSteps = nSteps + 1; 
    
    backN(end+1) = nSteps; 
    if(nSteps > 0) 
        tSweep = pi; 
    end
    
    %evaluate whether we're done by measuring the distance to the specified end point 
    eDist = sqrt((pts(2,1) - currX)^2 + (pts(2,2)-currY)^2);
    if( eDist < 15 ) 
    
       done = 1; 
       backX(end+1) = pts(2,1); 
       backY(end+1) = pts(2,2); 
       backN(end+1) = nSteps+1; 
    end
end

%Smooth the deried contours before returning. 
xSmooth = sgolayfilt(backX,3,25); 
ySmooth = sgolayfilt(backY,3,25); 

backX = xSmooth; 
backY = ySmooth; 

close all; 

end
