# Supplementary material for: Nodal patterning without Lefty inhibitory feedback is functional but fragile
Source: eLife. 2017 Dec 7;6:e28785. doi: 10.7554/eLife.28785 (PMC5720593; doi:10.7554/eLife.28785)
Supplement: Source code 1. [file elife-28785-code1.zip › Code Package for eLife20171129/SegmentationFunctions/segmentNucleiStack2D_vn20160725.m]

function [out merge] = segmentNucleiStack2D_vn20160725(fName,zBounds,rotFlag,varargin)

%==========================================================================
%SEGMENTNUCLEISTACK2D_VN2(FNAME,ZBOUNDS,ROTFLAG,VARARGIN)
%
%PURPOSE: To segment nuclei from a cross-section of an embryo with nuclear
%stain. The primary
%application of the script is to quantify data from a-pSmad2 IF. In this
%iteration, segmentation is done exclusively in 2d, and objects are not
%merged between successive sections.
%
%The steps are: (1) Prompt the user to specify a rotation angle for the
%image stack. In the end, we want the cross section to be
%horizontally-oriented. This works by selecting two points that determine
%the horizontal. 
%         (2) Segment each image plane. This is based on simple contrast
%         enhancement, thresholding and morphological refinement of the
%         identified objects. 
%         (3) Output of results, perusal of first-pass segmentation. 
%
%INPUTS: fName: the path name for the image stack to be segmented. Note:
%this must point only to the segmentation channel's stack. Image format
%must be readable by imread.
%
%       zBounds: A 2-element vector. Contains the index of the first and 
%last slices Z-planes to be segmented.
%
%       rotFlag: a 1 or a 0. Specifies whether user-directed rotation will
%       be used to orient the embryo before segmentaton. %
%
%       optional argument: a string that specifies a folder in which the
%merged segmentation results will be saved for perusal.
%
%OUTPUTS: out: a struct containing the label matrix, zbounds and rotation
%angle (if used)
%
%       merge: an RGB image stack containing the segmentation results
%       superimposed on the original data images.
%==========================================================================
flipFlag = 0;

if(rotFlag) %routine for having the user specify the horizontal for image rotation. 
    
    done = 0;
    mFlag = 0;
    while(~done)
        
        if(~mFlag)
            figure('Color','w');
            hold on;
            fr = floor(mean([zBounds(1),zBounds(2)])); %show a plane near the middle of the stack. 
            ITemp = imread(fName,fr);
            imshow(imadjust(ITemp),[]);
            display('Specify a line runing from left margin to right margin');
            [cx,cy,c] = improfile; %note: only want to specify two points. 
            close all;
            
            %Now we'll infer the rotation necessary to bring the embryo to
            %vertical.
            
            rotAng = inferRotAng(cx,cy);
            figure('Color','w');
            hold on;
            imshow(imrotate(imadjust(ITemp),rotAng),[]);
        else %if the first attempt at rotating didn't work, just have the user specify a numerical angle. 
            rotAng = input('What rotation angle would you like?');
            figure('Color','w');
            hold on;
            imshow(imrotate(imadjust(ITemp),rotAng),[]);
        end
        resp = input('Rotation acceptable, y/n','s');
        close all;
        
        if(strcmp(resp,'Y') || strcmp(resp,'y')) %check to see if the user accepts the rotation. 
            % If not, we run through the loop again. 
            done = 1;
            close all;
            resp = input('Flip it?, y/n','s');
            if(strcmp(resp,'Y') || strcmp(resp,'y'))
                flipFlag = 1;
            else
                flipFlag = 0;
            end
        else
            mFlag = 1;
        end
        
    end
    
    if(~rotFlag)
        rotAng = 0;
    end
    
end

%--------------------------------------------------------------------------
%Next, load in the images from the .tiff stack.
info = imfinfo(fName);
I = [];
ISharp =[];
if(~isempty(zBounds))
    zCoords = zBounds(1):zBounds(2);
else
    zCoords = 1:length(info);
end

counter = 1;
for i=zCoords
    %In this loop, we'll load in the images, apply and apply the chosen
    %rotation.
    IRaw(:,:,counter) = imrotate(imread(fName,i),rotAng,'nearest');
    if(flipFlag)
        IRaw(:,:,counter) = fliplr(IRaw(:,:,counter));
    end
    counter = counter+1;
end

%In this loop, we'll estimate and subtract the background, and sharpen via
%an unsharp mask.
%Note: this background subtraction does NOT affect the intensities
%extracted from the images later on. It serves only to enhance contrast for
%segmentation. 

for i=1:size(IRaw,3)
    %to estimate the background, we'll make a blurred version of the slices
    %above and below the current slice.
    if(i > 1)
        fBot = i-1;
    else
        fBot = i+1;
    end
    
    if(i < size(IRaw,3))
        fTop = i+1;
    else
        fTop = i-1;
    end
    
    backEst = imgaussfilt((IRaw(:,:,fTop) + IRaw(:,:,fBot))/2,10);
    I(:,:,i) = IRaw(:,:,i) - backEst;
    
end


%--------------------------------------------------------------------------
%next, we'll segment the images. In outline, the process is:
%adaptive thresholding, morphological opening to remove spurious objects, 
%active controur refinement of borders and
%thickening.
l1 = zeros(size(I));
SE = strel('disk',1);
for i=1:size(I,3)
    display(['Segmenting Image ', num2str(i) 'of ', num2str(size(I,3))]);
    bin = adaptivethreshold(I(:,:,i),10,-0.0075);
    bin = imfill(bin,'holes');
    bin = imclearborder(bin);
    bin = imopen(bin,SE);
    bin = activecontour(I(:,:,i),bin,5);
    bin = bwlabel(bin,4);
    bin = im2bw(bwareaopen(bin,5,4));
    bin = bwmorph(bin,'thicken');
    l1(:,:,i) = bin;
end


for i=1:size(l1,3)
    l1(:,:,i) = bwmorph(l1(:,:,i),'thicken',1);
end

%next, compile the 2-D objects. Note: the only change from

l1 = bwlabeln(l1,4); %Assemble objects in 2D using 4-neighborhood labeling. 
out.segLabel = l1;
out.zBounds = zBounds(1):zBounds(2);

if(rotFlag)
    out.rotAng = rotAng;
else
    out.rotAng = [];
end

%If the user specified it, open up a window to page through (but not alter)
%the segmentation. 
if(~isempty(varargin))
    merge = peruse3DSeg_vn1(I,l1,varargin{1});
else
    merge = peruse3DSeg_vn1(I,l1);
end

out.segImageStack = IRaw;
out.flipFlag = flipFlag;
end

%==========================================================================
function rotAng = inferRotAng(cx,cy)

%Given two points (with coordinates (cy(1),cx(1)) and (cy(2),cx(2)), infer
%the rotation required to bring the determined line to horizontal. 

x1 = cx(1);
x2 = cx(end);
y1 = cy(1);
y2 = cy(end);

rotAng = atan2d(y2 - y1,x2-x1);


end
