# Supplementary material for: Nodal patterning without Lefty inhibitory feedback is functional but fragile
Source: eLife. 2017 Dec 7;6:e28785. doi: 10.7554/eLife.28785 (PMC5720593; doi:10.7554/eLife.28785)
Supplement: Source code 1. [file elife-28785-code1.zip › Code Package for eLife20171129/SupportingFunctions/adaptivethreshold.m]

function bw=adaptivethreshold(IM,ws,C,tm)
%ADAPTIVETHRESHOLD An adaptive thresholding algorithm that seperates the
%foreground from the background with nonuniform illumination.
%  bw=adaptivethreshold(IM,ws,C) outputs a binary image bw with the local 
%   threshold mean-C or median-C to the image IM.
%  ws is the local window size.
%  tm is 0 or 1, a switch between mean and median. tm=0 mean(default); tm=1 median.
%
%  Contributed by Guanglei Xiong (xgl99@mails.tsinghua.edu.cn)
%  at Tsinghua University, Beijing, China.
%
%  For more information, please see
%  http://homepages.inf.ed.ac.uk/rbf/HIPR2/adpthrsh.htm

if (nargin<3)
    error('You must provide the image IM, the window size ws, and C.');
elseif (nargin==3)
    tm=0;
elseif (tm~=0 && tm~=1)
    error('tm must be 0 or 1.');
end

IM=mat2gray(IM);

if tm==0
    mIM=imfilter(IM,fspecial('average',ws),'replicate');
else
    mIM=medfilt2(IM,[ws ws]);
end
sIM=mIM-IM-C;
bw=im2bw(sIM,0);
bw=imcomplement(bw);
